# Supplementary material for: Deep metabolome: Applications of deep learning in metabolomics
Source: Comput Struct Biotechnol J. 2020 Oct 1;18:2818–25. doi: 10.1016/j.csbj.2020.09.033 (PMC7575644; doi:10.1016/j.csbj.2020.09.033)
Supplement: Supplementary data 1 [file mmc1.xlsx]

## Sheet: Supplementary Table S1
Supplementary Table S1: Study summarisation based on application types, DL architectures, number of hyperparameters, sample types, data types, URLs for raw data access and code depository
Article title	Tool name or Reference	Application	Architecture	#hyperparameters	Samples	Sample #	Data type	Raw Data Access	Code Access
Using deep learning to evaluate peaks in chromatographic data	Risum & Bro (2019)	peak identification	CNN	244499	Unspecified	N/A	N/A	N/A	N/A
Deep learning for the precise peak detection in high-resolution LC-MS data	Peakonly	peak identification	CNN	7663846	Fish Lens and Human Serum	4,000 Region of Interest (ROI)	LC-MS spectra	N/A	https://github.com/arseha/peakonly
Trace, machine learning of signal images for trace-sensitive mass spectrometry: a case study from single-cell metabolomics	Trace	peak identification	CNN	628000	Embryo of clawed frog (Xenopus laevis)	4,546 signal images	HRMS spectra	https://doi.org/10.1021/acs.analchem.8b05985	https://doi.org/10.1021/acs.analchem.8b05985
Peak alignment of gas chromatography-mass spectrometry data with deep learning	ChromAlignNet	peak identification	CNN	2091239	Air Samples and Human Breath	103 ambient air samples, 136 human samples	GC-MS spectra	https://doi.org/10.25919/5ca16f2db73a9	https://github.com/mili7522/ChromAlignNet
Data augmentation of spectral data for convolutional neural network (CNN) based deep chemometrics	Deep Chemometrics	compound quantification	CNN	1233433	Drug tablets	654 drug tablets	NIR spectra	http://www.eigenvector.com/data/tablets/index.html	https://github.com/EBjerrum/Deep-Chemometrics
Predicting ion mobility collision cross-sections using a deep neural network: deep CCS	DeepCCS	compound quantification	CNN	335232	Human Platelets, Red blood cells, and Plasma	1 male volunteer	IMS CCS	https://doi.org/10.1021/ac500405x	https://github.com/plpla/DeepCCS
Deep learning to generate in silico chemical property libraries and candidate molecules for small molecule identification in complex samples	DarkChem	compound quantification	CNN	184860	Human Metabolites, Natural Products, Toxins, Experimentally Validated Metabolites	PubChem: 53 million SMILES strings; DSSTox: 1 million CCS	CCS	hmdb.ca; http://pkuxxj.pku.edu.cn/UNPD/introduction.php; https://www.epa.gov/chemical-research/distributed-structure-searchable-toxicity-dsstox-database; https://metabolomics.pnnl.gov/	https://doi.org/10.1021/acs.analchem.9b02348
Deep learning-based component identification for the Raman spectra of mixtures	DeepCID	compound identification	CNN	3823360	Pure and Mixed Compounds	167 pure components	Raman spectra	N/A	https://github.com/XiaqiongFan/DeepCID
Deep learning for chemometric and non-translational data	Weight share	compound identification	CNN	76744	Silage, Vegetable Oil Mixture, Drug Tablets, Wheat, Diesel Fuel	Silage: 4,337 spectra; Vegetable Oil Mixture: 7,515 spectra; Drug Tablet: 654 tablets; Wheat: 523 samples; Diesel: 395 spectra	NIR spectra	https://chemom2018.sciencesconf.org/resource/page/id/5; https://chemom2019.sciencesconf.org/resource/page/id/13; https://eigenvector.com/resources/data-sets/; http://models.life.ku.dk/wheat_kernels	https://github.com/DTUComputeStatisticsAndDataAnalysis/Weight-Share
Unsupervised classification of multi-omics data during cardiac remodeling using deep learning	DCEC	data analysis/interpretation	CNN	680592	Mouse Heart Proteome and Metabolome	Proteomics: 1,092 normalised spectral abundance factor (NSAF); Metabolomics: 1,944 metabolite profiles	LC-MS/MS and GC-MS spectra	https://www.ebi.ac.uk/pride/archive/projects/PXD002870	https://github.com/XifengGuo/DCEC
Using deep neural networks to reconstruct non-uniformly samples NMR-spectra	Hansen (2019)	NMR spectra reconstruction	RNN	29884416	L99A mutant of T4 Lysozyme	N/A	2D NMR spectra	N/A	N/A
A comparative evaluation of the generalised predictive ability of eight machine learning algorithms across ten clinical metabolomics data sets for binary classification	Mendez et al. (2019b)	data-analysis/interpretation	ANN	4140	Clinical-rated samples	59 - 1,336 individual metabolomic profiles	LC-MS spectra	https://www.ebi.ac.uk/metabolights/; https://www.metabolomicsworkbench.org/	https://github.com/CIMCB/MetabComparisonBinaryML
Application of a deep neural network to metabolomics studies and its performance in determining important variables	DNN-MDA	data-analysis/interpretation	ANN	62002	Muscle Metabolites from Fish	1,192 fish samples	NMR spectra	N/A	http://dmar.riken.jp/Rscripts/
LC-MS/MS software for screening unknown erectile dysfunction drugs and analogues: artificial neural network classification, peak-count scoring, simple similarity search, and hybrid similarity search algorithms	AI-SIDA	compound identification	ANN	8311	Erectile Dysfunction Drugs	92 compounds	LC-MS spectra	https://mona.fiehnlab.ucdavis.edu/; https://www.mzcloud.org/	N/A
Deep MS/MS-aided structural-similarity scoring for unknown metabolite identification	DeepMASS	compound identification	ANN	7373	Seminal Plasma from Infertile Male, Human Tissue and Fluid Metabolites	Unknown number of samples	LC-MS spectra	http://www.casmi-contest.org/2014/challenges_main.shtml	https://github.com/hcji/DeepMASS/
Deep learning accurately predicts estrogen receptor status in breast cancer metabolomics data	Alakwaa et al. (2018)	data analysis/interpretation	ANN	32400	Breast Cancer Tissues	271 Breast cancer samples	GC-MS spectra	https://www.sciencedirect.com/science/article/abs/pii/S1874391913005113	https://pubs.acs.org/doi/10.1021/acs.jproteome.7b00595
Development of a reverse phase HPLC retention index model for nontargeted metabolomics using synthetic compounds	Hall et al. (2018)	data analysis/interpretation	ANN	19904	Human Metabolites	1,955 compounds	LC-MS spectra	https://pubs.acs.org/doi/10.1021/acs.jcim.7b00496	N/A
Application of ensemble deep neural network to metabolomics studies	EDNN	data analysis/interpretation	ANN	622592	Fish Muscles	502 fish muscle samples	NMR spectra	https://www.sciencedirect.com/science/article/abs/pii/S0003267018302605	http://dmar.riken.jp/Rscripts/
Spectral deep learning for prediction and prospective validation of funtional groups	CANDIY spectrum	structure identification	ANN	1702772	NIST Compound Database	7,393 standard compounds	FTIR and MS spectra	https://webbook.nist.gov/chemistry/download/	https://github.com/chopralab/candiy_spectrum
